# Supplementary material for: Biophysical characterization of low-frequency ultrasound interaction with dental pulp stem cells
Source: J Ther Ultrasound. 2013 Aug 1;1:12. doi: 10.1186/2050-5736-1-12 (PMC4265945; doi:10.1186/2050-5736-1-12)
Supplement: Additional file 1 — Snapshots of pressure and intensity plots of (30 kHz, 70 Pa) ultrasonic wave throughout the tooth. [file 2050-5736-1-12-S1.zip]

Archive with 2 entries (2 files):
- 30 kHz_Pressure_70 Pa.avi
- 30 kHz_Intensity_70 Pa.avi
