# Supplementary material for: Biophysical characterization of low-frequency ultrasound interaction with dental pulp stem cells
Source: J Ther Ultrasound. 2013 Aug 1;1:12. doi: 10.1186/2050-5736-1-12 (PMC4265945; doi:10.1186/2050-5736-1-12)
Supplement: Additional file 2 — Snapshots of pressure and intensity plots of (45 kHz, 31 kPa) ultrasonic wave throughout the tooth. [file 2050-5736-1-12-S2.zip]

Archive with 2 entries (2 files):
- 45 kHz_Intensity_31 kPa.avi
- 45 kHz_Pressure_31 kPa.avi
