# Supplementary material for: Biophysical characterization of low-frequency ultrasound interaction with dental pulp stem cells
Source: J Ther Ultrasound. 2013 Aug 1;1:12. doi: 10.1186/2050-5736-1-12 (PMC4265945; doi:10.1186/2050-5736-1-12)
Supplement: Additional file 4 — Snapshots of pressure and intensity plots of (1 MHz, 19 kPa) ultrasonic wave throughout the tooth. [file 2050-5736-1-12-S4.zip]

Archive with 2 entries (2 files):
- 1 MHz_Pressure_19kPa.avi
- 1 MHz_Intensity_19kPa.avi
